# Supplementary material for: Effect of Cochlear Implantation on Air Conduction and Bone Conduction Elicited Vestibular Evoked Myogenic Potentials—A Scoping Review
Source: J Clin Med. 2024 Nov 20;13(22):6996. doi: 10.3390/jcm13226996 (PMC11595251; doi:10.3390/jcm13226996)
Supplement: Supplementary file 1 [file jcm-13-06996-s001.zip]

Archive with 2 entries (2 files):
- Supplementary File S1-Prisma Scoping review list.pdf
- Supplementary File S2-Search results.pdf
